# Supplementary material for: Clorfl86/RHEX Is a Negative Regulator of SCF/KIT Signaling in Human Skin Mast Cells
Source: Cells. 2023 May 3;12(9):1306. doi: 10.3390/cells12091306 (PMC10177086; doi:10.3390/cells12091306)
Supplement: Supplementary file 1 [file cells-12-01306-s001.zip]

Archive with 1 entries (1 files):
- cells-2284042-supplementary.pdf
